# Supplementary material for: Conductive Hydrogel Motion Sensor with Low-Temperature Stability for Winter Sports and Sensing Rescue
Source: Polymers (Basel). 2025 May 16;17(10):1365. doi: 10.3390/polym17101365 (PMC12115171; doi:10.3390/polym17101365)
Supplement: Supplementary file 1 [file polymers-17-01365-s001.zip]

Archive with 1 entries (1 files):
- polymers-3621125-supplementary.pdf
